# Supplementary material for: Single-Nuclei Multiome (ATAC + Gene Expression) Sequencing of a Primary Canine Osteosarcoma Elucidates Intra-Tumoral Heterogeneity and Characterizes the Tumor Microenvironment
Source: Int J Mol Sci. 2023 Nov 15;24(22):16365. doi: 10.3390/ijms242216365 (PMC10671194; doi:10.3390/ijms242216365)
Supplement: Supplementary file 1 [file ijms-24-16365-s001.zip]

Archive with 4 entries (3 files):
- Supplemental/
- Supplemental/SuppFig1.pdf
- Supplemental/SuppFigS1_caption.txt
- Supplemental/SuppTable1.xlsx
