# Supplementary material for: Single-Nuclei Multiome (ATAC + Gene Expression) Sequencing of a Primary Canine Osteosarcoma Elucidates Intra-Tumoral Heterogeneity and Characterizes the Tumor Microenvironment
Source: Int J Mol Sci. 2023 Nov 15;24(22):16365. doi: 10.3390/ijms242216365 (PMC10671194; doi:10.3390/ijms242216365)
Supplement: Supplementary file 1 [file ijms-24-16365-s001.zip › Supplemental/SuppFigS1_caption.txt]

Supplemental Figure S1. Markers for cell type based on cluster annotation. Marker gene expression based on cluster annotation for each cell type identified. Only some of the annotation marker genes are shown. Darker shades of purple indicate upregulated expression, gray indicates zero change.
