# Supplementary material for: Single-Nuclei Multiome (ATAC + Gene Expression) Sequencing of a Primary Canine Osteosarcoma Elucidates Intra-Tumoral Heterogeneity and Characterizes the Tumor Microenvironment
Source: Int J Mol Sci. 2023 Nov 15;24(22):16365. doi: 10.3390/ijms242216365 (PMC10671194; doi:10.3390/ijms242216365)
Supplement: Supplementary file 1 [file ijms-24-16365-s001.zip › Supplemental/SuppTable1.xlsx]

## Sheet: Sheet1
Cell Type	Markers
ScType: Bone/OSA/Immune
Antigen-presenting cell	CD83, CCR7, CD83
Articular chondrocyte	COL22A1, COL22A1
B cell	CD19, Siglech, SIGLECH, CD19
Cancer stem cell	PROM1
Cartilage cell	COL2A1
Cartilage progenitor cell	CENPF, UBE2C, PCLAF, CDC20, CDKN3, BIRC5, CKAP2
Chondrocyte	SCRG1, ACAN, SOX6, SOX5, SOX9, COL2A1
Dendritic cell	SIGLECH, Siglech
Distal proliferative progenitor cell	H1F3, JAG, MSX1, Hoxd13, TBX3, TBX2
Early mesenchymal cell	LY6A, CD34
Embryonic stem cell	LHX3, LSL1, ISL1, ISL2, ABCAM, Mnx1, FOXP1
Endothelial cell	CDH5, PECAM1, EGFL7, CD93, VWF, MYL1, ENG, EMCN
Epithelial cell	KRT42, KRT14, PERP
Fibroblast	LUM, DCN, COL1A1, THY1, FAP, PDPN, VIM, PRRX1, MSX1
Hemtopoietic stem cell	CD34, HOXB5
Lymphocyte	SET
Mesenchymal progenitor cell	PDGFRB, CSPG4, ITGB1
Mesenchymal stromal cell	CDH2, PDGFRB, THY1, ENG, ITGAV, NES, NT5E, SPP1, HEY1, ITGB1, LY6A, VIM
Natural killer cell	IL7R, NKG7, CD3D, KLRD1
Osteoblast	MKI67, ACAN, PCNA, CDH11, COL1A1, TOP2A, RUNX2, COL2A1, SOX9
Osteoclast	ACP5, ATP6V0D2, DCSTAMP, MMP9, ATP6V1B1, CTSK, OCSTAMP, PPARGC1B
Progenitor cell	CD34, LGR5
T cell	CD69, CD3D, CD3G, TRRDC, ICOS, CD3G, IRF8
Myeloid cell	CD14, FCGR3A, CD74
Memory CD4+ T cells	CD4,CD2,CD3D,CD3E,CD3G,CD3Z,CD25,CD45RA,CD62L,CD27,CD127,FOXP3,CCR7,CD45,CCR6,CD11b,CD30,CD45RO,CD6,CTLA4,IL2RA,GZMB,SELL,CCR7,S100A4,TRAC,LTB,CD52,TRBC2,SHISA5,LCK,THY1,DAPL1
Myeloid dendritic cells	ITGAX,CD83,CD1C,NRP1,CLEC4C,CD86,IL3RA,CD80,CD1A,ITGAX,CD40,HLA-DQA1,CD11c,HLA-DR,HLA-DPB1,HLA-DPA1,CLEC10A,CST3,GPR31,ODF3L1,PRB2,CD207,ARSE,CLEC141,MRC,EBLN1,CRIP3
Osteocyte	BGLAP, SPP1, CD86, CD14, IBSP
ScType: Indiv OSA Tumor/Normal Bone
OSA tumor cells	TFPI2,DDX60,OAS1,CD5L,TERT,OAS2,RPGRIP1L,OAS3,ANLN,BARHL2,ISG20,SALL1,ATP8B4,DLGAP5,OASL,CENPF,VEGFD,PLEKHG4,OCIAD2,VEPH1,KIFC1,MKI67,SHCBP1,DPYS,KIF23,SPC25,SQLE,RACGAP1,FOXM1,ARHGEF39,PLA2G7,TOP2A,DEPDC1,ATAD2,CDC6,OOEP,CCNB1,SFRP2,BUB1,TROAP,KIF20A,NUF2,CDK1,TPX2,IL7R,KIF11,CDC20,ASPM,UBE2C,DOK5,MSC,CCL5,SLC9A5,HOXC10,SPON1,IQGAP3,KIF4A,STMN1,NEK2,CAPN6,CDCA3,CEP72,AURKA,CEP55,SPAG5,UCHL1,CERK…
Normal bone cells	MYOC,CFH,CYTL1,MEPE,CCN5,CLEC3A,SOST,FRZB,PTGDS,SBSN,ITGBL1,ARHGEF1,CHAD,LTBP4,NGFR,ABI3BP,CADM3,SERPINF1,ITIH5,VCAM1,GALNT15,CDO1,SEMA3B,APOD,CLU,CP,ANGPTL7,OLFM2,SLIT2,LAMA2,MPZ,ACE,NTRK2,MMP13,ASS1,LOC485143,CHL1,SEMA3E,PLIN1,LOC477071,NTN1,CNTFR,KIAA1755,GAS1,LYPD1,LOC607979,ECRG4,FOSB,PER2,LOC607080,AGT,ATP1B2,PAPLN,RASL11A,GPR39,CFI,DCN,APOA1,ALK,A4GALT,SCARA5,LOC489080,PPP1R1B,MMP9,PALM,CO…
